# Supplementary material for: Cherry Polyphenol Extract Ameliorated Dextran Sodium Sulfate-Induced Ulcerative Colitis in Mice by Suppressing Wnt/β-Catenin Signaling Pathway
Source: Foods. 2021 Dec 26;11(1):49. doi: 10.3390/foods11010049 (PMC8750665; doi:10.3390/foods11010049)
Supplement: Supplementary file 1 [file foods-11-00049-s001.zip]

Archive with 1 entries (1 files):
- foods-1476793-supplementary.pdf
